# Supplementary material for: Overcoming Current and Preventing Future Nosocomial Outbreaks during the COVID-19 Pandemic: Lessons Learned at Three Hospitals in Japan
Source: Int J Environ Res Public Health. 2021 Sep 28;18(19):10226. doi: 10.3390/ijerph181910226 (PMC8508432; doi:10.3390/ijerph181910226)
Supplement: Supplementary file 1 [file ijerph-18-10226-s001.zip]

Archive with 1 entries (1 files):
- ijerph-1380151-supplementary.pdf
